# Supplementary material for: The Characteristics and Prognostic Effect of E-Cadherin Expression in Colorectal Signet Ring Cell Carcinoma
Source: PLoS One. 2016 Aug 10;11(8):e0160527. doi: 10.1371/journal.pone.0160527 (PMC4980044; doi:10.1371/journal.pone.0160527)
Supplement: S1 File — (XLSX) [file pone.0160527.s001.xlsx]

## Sheet: Sheet1
Number	Hospital number	Pathology number	Sex	Age	Location	Survival status	Months	T stage	N stage	M stage	Ecad	PNI	EVI
1	420764	14-42148	M	31	rectum	0	8	3	2	0	1	1	1
2	403087	14-22980	M	32	sigmoid	0	20	4	2	1	0	0	0
3	414931	14-39192	F	49	rectum	0	4.9	2	0	0	0	0	0
4	370649	13-23999	F	75	rectum	0	13.6	3	2	0	1	0	1
5	371428	13-22685	M	55	descending and splenic flexure	0	3.7	4	1	0	0	1	0
6	363700	13-16268	M	66	ascending and heptic flexure	1	15	4	0	1	0	1	0
7	380113	13-38358	F	41	descending and splenic flexure	0	12.5	3	2	0	0	1	0
8	242581	08-09369	M	43	rectum	1	44.6	3	2	0	1	1	0
9	380388	13-37837	M	53	rectum	0	7.6	3	2	0	0	1	1
10	265761	09-13219	F	65	sigmoid	1	17.3	4	2	1	1	1	1
11	271296	09-20821	F	40	rectum	0	20	3	2	0	0	1	0
12	262643	09-11473	M	67	rectum	1	8.1	3	1	0	0	1	0
13	266392	09-14392	F	58	rectum	1	18.2	4	2	1	0	1	1
14	238757	08-04981	M	50	rectum	0	20	3	2	0	0	1	0
15	255558	09-02872	F	24	ascending and heptic flexure	1	44.7	4	1	1	0	1	0
16	268178	09-15982	F	26	ascending and heptic flexure	1	5	4	2	0	0	1	1
17	410859	14-35046	F	27	rectum	0	19	4	2	1	0	1	0
18	357599	13-08507	M	46	rectum	0	15.1	3	0	0	1	0	0
19	359082	13-10017	M	40	rectum	0	23.4	3	0	0	1	1	1
20	382344	13-40238	M	53	sigmoid	0	15.9	3	2	0	1	0	1
21	381051	13-38376	F	82	ascending and heptic flexure	0	7.3	3	2	0	1	1	0
22	291674	10-21875	M	42	rectum	0	35.8	3	2	0	0	1	0
23	272427	10-01445	M	64	rectum	1	36.4	3	1	0	1	1	0
24	271988	10-06764	M	57	rectum	1	16.2	3	2	0	0	1	1
25	278393	10-07587	F	33	ascending and heptic flexure	0	20	3	2	0	1	0	0
26	289706	10-20446	F	58	ascending and heptic flexure	0	20	4	2	0	1	0	0
27	289910	10-20402	F	40	rectum	0	44.8	3	2	0	1	1	1
28	256016	10-16979	F	37	rectum	1	10	4	2	1	1	0	0
29	373206	13-25729	F	81	ascending and heptic flexure	1	5	4	2	1	0	1	1
30	284580	10-13925	M	38	ascending and heptic flexure	0	20	4	2	0	0	1	0
31	279286	10-09625	M	24	transverse	0	20	4	2	0	1	1	0
32	319064	11-30381	F	62	sigmoid	1	17.2	4	2	0	0	1	1
33	315142	11-22597	M	61	rectum	1	15.3	3	2	0	0	1	0
34	311973	11-19632	M	65	ascending and heptic flexure	0	37	3	0	0	1	0	0
35	302616	11-07840	M	46	rectum	1	16.3	3	2	0	0	1	1
36	304698	11-11347	M	43	rectum	0	49.2	3	2	0	1	1	0
37	302189	11-07213	M	46	rectum	0	43.9	3	2	0	0	1	0
38	310600	11-18155	M	55	descending and splenic flexure	0	20	4	2	0	0	1	1
39	313397	11-21148	M	53	ascending and heptic flexure	1	15.2	4	2	0	0	1	1
40	305297	11-12153	F	43	ascending and heptic flexure	0	36.7	4	1	0	1	1	1
41	305022	11-11247	M	57	transverse	0	41.3	3	0	0	0	0	1
42	296867	11-01886	M	45	rectum	1	28.9	3	2	0	0	1	0
43	292360	11-01318	M	40	rectum	1	26.3	3	2	0	0	1	0
44	296043	11-00611	M	24	sigmoid	0	20	4	2	0	1	1	1
45	327985	12-11178	M	64	rectum	1	9.2	3	2	0	0	1	0
46	335375	12-19898	M	57	rectum	1	16.6	3	2	0	0	1	1
47	336166	12-21555	M	33	descending and splenic flexure	1	21.7	4	1	1	1	1	1
48	323662	12-05034	F	58	rectum	1	3.1	3	1	0	0	0	1
49	341908	12-25959	M	30	sigmoid	1	15.2	4	2	1	0	1	0
50	344500	12-30518	M	42	sigmoid	0	25.7	3	2	0	0	1	0
51	345227	12-30639	M	33	rectum	1	19.6	4	2	1	1	1	1
52	344541	12-30244	M	44	rectum	0	25	3	1	0	0	0	1
53	337432	12-21883	F	58	rectum	0	22.2	3	2	0	1	0	0
54	318505	12-00568	M	64	rectum	1	11	4	0	1	0	0	1
55	374216	13-29706	M	67	ascending and heptic flexure	0	19	4	2	1	0	0	0
56	377573	13-33750	M	32	rectum	0	12.8	3	2	0	0	1	1
57	354565	13-03323	F	53	sigmoid	0	16.8	4	1	0	1	1	0
58	245758	13-37837	F	38	rectum	1	14	4	2	1	0	0	1
59	301264	11-06640	M	35	descending and splenic flexure	0	38.8	4	2	0	1	1	0
